# Supplementary material for: ﻿ANNiKEY Linear – diagnoses, descriptions, and a single-access identification key to Annelida family-level taxa
Source: Zookeys. 2025 Jul 31;1247:217–403. doi: 10.3897/zookeys.1247.137606 (PMC12344570; doi:10.3897/zookeys.1247.137606)
Supplement: ﻿Supplementary material 3 — NEXUS file of morphological characters for Annelida [file zookeys-1247-217_article-137606__-s003.txt]

#NEXUS

BEGIN DATA;
DIMENSIONS NTAX=156 NCHAR=271;

[! ]
FORMAT MISSING=? GAP=- SYMBOLS="123456789";

CHARLABELS
[1(40)] 'body segment number'
[2(41)] 'body segmentation'
[3(42)] 'segments fixed at'
[4(43)] 'secondary annulation'
[5(44)] 'anterior region'
[6(45)] 'mid-body'
[7(46)] 'posterior'
[8(47)] 'post-anal region'
[9(48)] 'body segments relative size'
[10(49)] 'elongate body segments'
[11(50)] 'body shape'
[12(51)] 'body cross-section'
[13(52)] 'body regionalization'
[14(53)] 'regionalization comprising'
[15(54)] 'regions demarcated by'
[16(55)] 'anterior end sucker'
[17(56)] 'anterior sucker form'
[18(57)] 'anterior sucker mouth'
[19(58)] 'introvert length'
[20(59)] 'introvert hooks'
[21(60)] 'introvert papillae'
[22(61)] 'trunk surface'
[23(62)] 'trunk hardened tip structures'
[24(63)] 'posterior trunk shield'
[25(64)] 'body transparency'
[26(65)] 'body pigmentation'
[27(67)] 'epidermis'
[28(69)] 'tuberculae arrangement'
[29(70)] 'dorsal intersegmental furrow'
[30(71)] 'mid-dorsal pores'
[31(72)] 'dorsal body surface'
[32(73)] 'body covering'
[33(74)] 'body margin'
[34(75)] 'thoracic membranes'
[35(76)] 'thoracic dorsolateral lobe'
[36(77)] 'posterior ventral sucker'
[37(78)] 'posterior sucker form'
[38(79)] 'posterior sucker rays'
[39(80)] 'anus position'
[40(81)] 'faecal groove'
[41(82)] 'thoracic glandular areas'
[42(83)] 'thoracic glandular areas form'
[43(84)] 'ventral groove'
[44(85)] 'posterior ventrocaudal shield'
[45(86)] 'caudal region'
[46(87)] 'multisegmented caudal region'
[47(88)] 'pygidium'
[48(89)] 'pygidium form'
[49(90)] 'pygidial appendages'
[50(91)] 'pygidial appendages'
[51(92)] 'elongate proboscis'
[52(93)] 'proboscis retractability'
[53(94)] 'non-retractable proboscis tip'
[54(95)] 'non-retractable proboscis'
[55(96)] 'discrete head'
[56(97)] 'discrete head form'
[57(98)] 'head retractable'
[58(99)] 'radiolar crown'
[59(100)] 'radiolar crown skeleton'
[60(101)] 'modified radioles'
[61(102)] 'prostomium'
[62(103)] 'prostomium anterior form'
[63(104)] 'prostomium posteriorform'
[64(105)] 'ommatophores'
[65(106)] 'ommatophores <form>'
[66(107)] 'facial tubercle'
[67(108)] 'frontal lips'
[68(109)] 'eyes on head'
[69(110)] 'head eyes number'
[70(111)] 'head eyes form'
[71(112)] 'postcephalic eyes'
[72(113)] 'postcephalic eyes position'
[73(115)] 'eyes on trunk'
[74(116)] 'trunk eyes position'
[75(117)] 'caudal eyes'
[76(118)] 'prostomial antennae'
[77(119)] 'prostomial antennae position'
[78(120)] 'prostomial antennae form'
[79(121)] 'buccal tentacles'
[80(122)] 'buccal tentacles position'
[81(123)] 'buccal tentacles'
[82(124)] 'palps'
[83(125)] 'palps location'
[84(126)] 'palps type'
[85(127)] 'feeding palp'
[86(128)] 'sensory palp form'
[87(129)] 'caruncle'
[88(130)] 'nuchal organs'
[89(131)] 'nuchal organs form'
[90(132)] 'paired nuchal organs form'
[91(133)] 'peristomium'
[92(134)] 'peristomium form'
[93(135)] 'peristomial cirri'
[94(136)] 'gut'
[95(137)] 'gut form'
[96(138)] 'foregut'
[97(139)] 'muscular axial pharynx form'
[98(141)] 'pharynx jaws'
[99(142)] 'pharynx jaws form'
[100(143)] 'leech-type jaws form'
[101(144)] 'leech-type jaw denticles'
[102(145)] 'leech-type jaw denticle form'
[103(146)] 'paired jaws form'
[104(147)] 'multiple jaws'
[105(148)] 'form of jaw elements'
[106(149)] 'pharynx maxillae'
[107(150)] 'superiormaxillae denticles'
[108(151)] 'superior maxillae fusion'
[109(152)] 'superior base plates'
[110(153)] 'maxillary carrier length'
[111(154)] 'pharynx teeth'
[112(155)] 'protrusible proboscis'
[113(156)] 'eversible proboscis form'
[114(157)] 'eversible proboscis papillae'
[115(158)] 'pharynx distal papillae'
[116(159)] 'pharynx proventricle'
[117(160)] 'pharynx ciliated folds'
[118(161)] 'crop'
[119(162)] 'gizzard'
[120(164)] 'calciferous glands'
[121(166)] 'intestinal typhlosole'
[122(167)] 'intestinal typhlosole form'
[123(168)] 'caeca of foregut'
[124(169)] 'caeca of midgut'
[125(170)] 'caeca of hindgut'
[126(171)] 'circulatory system'
[127(172)] 'heart bodies'
[128(174)] 'first segment'
[129(175)] 'second segment'
[130(176)] 'tentacular cirri'
[131(178)] 'tentacular cirri arise'
[132(179)] 'tentacular cirri aciculae'
[133(180)] 'first chaetiger'
[134(181)] 'first chaetiger parapodia'
[135(182)] 'chaetiger1 parapodia oriented'
[136(183)] 'first chaetiger chaetae'
[137(184)] 'parapodia'
[138(185)] 'parapodia form'
[139(186)] 'parapodial lobes form'
[140(187)] 'notopodial lobes form'
[141(188)] 'neuropodial lobes form'
[142(189)] 'interramal fleshy process'
[143(190)] 'interramal process form'
[144(191)] 'lateral organs'
[145(192)] 'dorsal cirri'
[146(193)] 'dorsal cirri form'
[147(194)] 'elytra structure'
[148(195)] 'elytra post segment 7'
[149(196)] 'ventral cirri'
[150(197)] 'ventral cirri form'
[151(198)] 'branchiae'
[152(199)] 'branchiae position'
[153(200)] 'branchiae distribution'
[154(201)] 'lateral branchiae form'
[155(202)] 'dorsal branchiae form'
[156(203)] 'chaetae'
[157(204)] 'chaetae number'
[158(205)] 'chaetae appear'
[159(206)] 'dorsal chaetae 1st appear'
[160(207)] 'ventral chaetae 1st appear'
[161(208)] 'chaetae brittleness'
[162(209)] 'chaetae distribution'
[163(210)] 'chaetae arranged'
[164(211)] 'lumbricine chaetae'
[165(212)] 'anal chaetae'
[166(213)] 'anal chaetae arrangement'
[167(214)] 'aciculae'
[168(215)] 'aciculae position'
[169(216)] 'neuroaciculae form'
[170(217)] 'capillary chaetae'
[171(218)] 'capillary chaetae position'
[172(219)] 'capillary chaetae form'
[173(220)] 'capillary chaetae margin'
[174(221)] 'capillary chaetae structure'
[175(222)] 'capillary chaetae internally'
[176(223)] 'crotchet chaetae'
[177(224)] 'crotchet chaetae form'
[178(225)] 'forked chaetae'
[179(226)] 'forked chaetae form'
[180(227)] 'forked chaetae tines'
[181(228)] 'needle chaetae'
[182(229)] 'needle chaetae form'
[183(230)] 'support chaetae'
[184(231)] 'comb-like chaetae'
[185(232)] 'comb-like chaetae form'
[186(233)] 'long silk-like felt chaetae'
[187(234)] 'silky felt chaetae'
[188(235)] 'paleate chaetae'
[189(236)] 'paleate chaetae occurrence'
[190(237)] 'parapodial paleae'
[191(238)] 'spines'
[192(239)] 'spines form'
[193(240)] 'spines distribution'
[194(241)] 'spines position'
[195(242)] 'genital chaetae'
[196(243)] 'hooks'
[197(244)] 'hooks distally'
[198(245)] 'hooks position'
[199(246)] 'hooks distribution'
[200(247)] 'uncini'
[201(248)] 'uncini distal form'
[202(249)] 'uncini position'
[203(250)] 'uncini arrangement'
[204(251)] 'compound chaetae'
[205(252)] 'compound chaetae position'
[206(253)] 'compound chaetae appendage'
[207(254)] 'compound chaetae appendage i
[208(255)] 'compound chaetae appendage'
[209(256)] 'compound chaetae joint symme
[210(257)] 'compound chaetae joint attac
[211(258)] 'compound chaetae shaft'
[212(259)] 'compound chaetae shaft inter
[213(260)] 'compound chaetae distributio
[214(261)] 'reproduction'
[215(262)] 'asexual reproduction'
[216(263)] 'sexual reproduction'
[217(264)] 'clitellum'
[218(265)] 'clitellum structure'
[219(266)] 'clitellum shape'
[220(267)] 'clitellum re male pores'
[221(268)] 'clitellum re female pores'
[222(271)] 'seminal groove'
[223(272)] 'tubercula pubertatis'
[224(273)] 'tubercula pubertatis form'
[225(274)] 'genital papillae'
[226(275)] 'gonadal segment extensions'
[227(276)] 'sperm transfer system'
[228(277)] 'gastropores'
[229(279)] 'testes'
[230(280)] 'testes number'
[231(281)] 'testes arrangement'
[232(283)] 'sperm sac'
[233(284)] 'ovaries'
[234(285)] 'ovaries number'
[235(287)] 'egg sacs'
[236(288)] 'egg sacs form'
[237(289)] 'oviduct form'
[238(290)] 'vaginal sac'
[239(291)] 'segmental organs'
[240(293)] 'metanephridia position'
[241(294)] 'metanephridia distribution'
[242(295)] 'metanephridia exit pore'
[243(296)] 'nephridial pores'
[244(297)] 'nephridial pores distributio
[245(298)] 'nephridia distribution'
[246(299)] 'nephridia per segment'
[247(300)] 'spermathecae'
[248(301)] 'spermathecae form'
[249(302)] 'spermathecae location'
[250(303)] 'spermathecal pores'
[251(304)] 'spermathecal pores arrangeme
[252(305)] 'spermathecal pores location'
[253(308)] 'female gonoduct'
[254(309)] 'vaginal sac'
[255(310)] 'female pores'
[256(312)] 'male gonoducts'
[257(313)] 'male gonoducts distal atrium
[258(314)] 'male atrium form'
[259(315)] 'male pores arrangement'
[260(317)] 'male pores position'
[261(318)] 'penis'
[262(319)] 'penis hardened sheath'
[263(320)] 'prostate gland'
[264(321)] 'prostate gland form'
[265(322)] 'prostate gland number'
[266(324)] 'prostate pore male pore XVII
[267(325)] 'tube'
[268(326)] 'tube type'
[269(327)] 'tube entrance plug'
[270(328)] 'burrow traces'
[271(329)] 'sexual dimorphism'
;

STATELABELS
1 'fixed' 'variable',
2 'absent' 'present',
3 'less than 14 segments' '15 segments' '31 segments including 2 preora'
     '34 segments including 2 preora',
4 'absent' 'present',
5 'uniannulate' 'biannulate' 'triannulate',
6 'uniannulate' 'biannulate' 'triannulate' '4-annulate' '5-annulate'
     '6-annulate' '7-annulate' '8-annulate, or more',
7 'uniannulate' 'biannulate' '3-annulate' '4-annulate' '5-annulate',
8 'absent' 'uniannulate',
9 'similar dimensions throughout' 'strongly elongate in midbody',
10 'with distinct (but truncate) n' 'with indistinct parapodia, cha'
     'with indistinct parapodia, cha',
11 'elongate, more or less equal w' 'widest anteriorly and tapering'
     'sausage or grub-shaped' 'ovate to elliptical' 'pyriform' 'circular'
     'peanut shaped',
12 'dorsoventrally flattened' 'more-or-less cylindrical',
13 'absent' 'present',
14 'two regions' 'three regions',
15 'absence of abdominal notopodia' 'laterally-directed thoracic pa'
     'change in chaetal types over b' 'structural differences in para'
     'inversion of parapodia' 'presence of unsegmented trunk',
16 'absent' 'present',
17 'clearly separated from rest of' 'not clearly separated from res',
18 'small mouth pore on ventral su' 'large mouth on ventral surface',
19 'shorter than trunk' 'about equal to trunk' 'longer than trunk',
20 'absent' 'present',
21 'absent' 'present',
22 'smooth' 'roughened by papillae or round',
23 'absent' 'present',
24 'absent' 'present',
25 'translucent, gut visible' 'opaque, gut usually not visibl',
26 'absent' 'present',
27 'more-or-less smooth' 'thick and rugose' 'papillate'
     'tuberculate, with bumps of var' 'with radial or transverse dors'
     'tesselated',
28 'in transverse rows' 'in longitudinal rows',
29 'absent' 'present',
30 'absent' 'present',
31 'smooth' 'ciliated',
32 'absent' 'as gelatinous sheath' 'as scales (elytrae), dorsally'
     'as shield-like spines (paleae)',
33 'smooth, aside from parapodia' 'cirrate, scalloped or irregula',
34 'absent' 'present',
35 'absent' 'present',
36 'absent' 'present',
37 'elliptical' 'circular',
38 'absent' 'present',
39 'positioned at posterior body' 'positioned near anterior end,'
     'positioned near posterior end' 'subterminal',
40 'absent' 'present',
41 'absent' 'present',
42 'indistinct mid-ventral swellin' 'distinct mid-ventral shield-sh'
     'distinct paired ventrolateral',
43 'absent' 'present',
44 'absent' 'present',
45 'unmodified typical segments (b' 'an unsegmented tube'
     'very short, multisegmented' 'short, few segments, mostly ac'
     'prominent achaetous sacrificia',
46 'rows of uncini on each segment' 'four peg-like chaetae in most'
     'long-handled hooks',
47 'absent' 'present',
48 'simple lobe' 'plate-like' 'bilobed' 'with multiple digitate lobes'
     'deeply cleft forming two large' 'membranous' 'anal flap or ligule'
     'elongate hooded anal tube',
49 'absent' 'present',
50 'single medial cirrus' 'one pair of cirri' 'one pair of cirri and single m'
     'three cirri' 'four cirri' 'more than four cirri' 'as lobes',
51 'absent' 'present',
52 'retractable and tube-like' 'non-retractable and ribbon-lik',
53 'truncate' 'bifid',
54 'short and scoop-like' 'very long',
55 'absent' 'present',
56 'lobe-like without appendages' 'complex in shape bearing appen'
     'as a disc-shaped sucker',
57 'not retractable' 'retractable into anterior segm',
58 'absent' 'present',
59 'absent' 'present',
60 'absent' 'present, as a singular opercul' 'present, as a pair of ventral',
61 'conical, tapering to slender t' 'bluntly conical'
     'triangular to trapezoidal (nar' 'pentagonal to quadrangular'
     'rounded to oval' 'narrow, keel- or ridge-shaped'
     't-shaped, wide end anteriorly' 'flattened, shovel-shaped'
     'hood-like, covering the tentac',
62 'incised' 'with four identical small cirr' 'with an anterior tentacle-like',
63 'epilobic (tongue of prostomium' 'prolobic (prostomium demarcate'
     'tanylobic (tongue completely d' 'zygolobic (prostomium not dema',
64 'absent' 'present',
65 'as low ocular mounds' 'as stalk-like ocular peduncles',
66 'absent' 'present',
67 'absent' 'present',
68 'absent' 'present',
69 'one pair' 'two pairs' 'three pairs' 'numerous, unpaired' 'five pairs'
     'four pairs',
70 'simple pigmented cups' 'compound, with lenses',
71 'absent' 'present',
72 'epidermal' 'subepidermal',
73 'absent' 'present',
74 'on dorsal surface' 'on ventral surface' 'on lateral body',
75 'absent' 'present',
76 'absent' 'present',
77 'median one only' 'paired, lateral' 'median and paired laterals',
78 'unarticulated' 'articulated' 'consist of basal ceratophore a',
79 'absent' 'present',
80 'arising inside mouth' 'arising from one side of mouth'
     'surrounding perimeter of mouth' 'arising anteroventrally (mouth'
     'lining inner margin of opercul',
81 'smooth' 'pinnulated' 'grooved' 'ciliated',
82 'absent' 'present',
83 'anterodorsal' 'anteroventral' 'frontal' 'lateral' 'ventral',
84 'grooved (usually) feeding type' 'tapering (usually) sensory typ',
85 'longitudinally grooved' 'papillated' 'not grooved or papillated',
86 'unarticulated' 'bi-articulated' 'multiple articulations',
87 'absent' 'present',
88 'absent' 'present',
89 'single antenna-like projection' 'paired low projections from po'
     'projecting considerably from p' 'on dorsal side of anteriorly p'
     'unpaired caruncle or nuchal fo',
90 'indistinct dorsolateral ciliat' 'posterior projections'
     'posterolateral ciliated bulbs' 'club-shaped'
     'patches adjacent mid-dorsal hu',
91 'not visible' 'visible',
92 'a single ring (no collars)' 'a single ring, collar-like' 'a double ring'
     'an expanded glandular ring' 'an expanded, elaborately colla'
     'expanded into well-developed u',
93 'absent' 'present, 1 pair',
94 'absent' 'present',
95 'more-or-less straight, lacking' 'straight with side branches'
     'straight except for a large mi' 'coiled',
96 'a non-muscular axial pharynx' 'a muscular axial pharynx'
     'a muscular ventral pharynx' 'a muscular dorsal pharynx'
     'without a distinct ventral or',
97 'not rotated (euthylaematous)' 'ridges of pharynx rotated 60 d',
98 'absent' 'present' 'present, leech-type (either so',
99 'one pair of lateral jaws' 'two pairs of jaws'
     'multiple jaw elements of diffe' 'one pair of dorsal-ventral jaw',
100 'two (duognathous) muscular jaw' 'three (trignathous) muscular j',
101 'absent' 'present',
102 'one row of teeth' 'two rows of teeth' 'as cutting plates'
     'paired, fine teeth' 'series of soft teeth',
103 'plate-like' 'fang-like' 'fang-like, with a basal suppor',
104 'comprising ventral mandibles a' 'comprising many dorsal jaw pie',
105 '4 5 pairs of toothed plates in' '4 5 (right) and 4 6 (left) too'
     '2 pairs of toothed plates plus',
106 'asymmetrical' 'symmetrical',
107 'more than 8 pairs' 'fewer than 8 pairs',
108 'present, fused to each other p' 'present, free of each other' 'absent',
109 'fused with maxillary carrier,' 'fused with maxillary carrier,'
     'not fused with maxillary carri',
110 'shorter than combined length o' 'longer than combined length of'
     'similar in length to combined',
111 'absent' 'present, as a single tooth' 'present, as a trepan (fused te'
     'present (=paragnaths), arrange',
112 'absent' 'present',
113 'smooth' 'with papillae in subterminal p' 'with transverse ridges of thic'
     'with hardened (sclerotised) pa',
114 'irregularly arranged' 'in distinct rows' 'in distinct areas',
115 'absent' 'present',
116 'absent' 'present',
117 'absent' 'present',
118 'absent' 'present',
119 'absent' 'present',
120 'absent' 'present',
121 'absent' 'present',
122 'formed from all layers of the' 'formed from the inner (epithel',
123 'absent' 'present',
124 'absent' 'present',
125 'absent' 'present',
126 'absent' 'present',
127 'absent' 'present',
128 'chaetous' 'tentaculate' 'achaetous',
129 'chaetous' 'tentaculate' 'achaetous' 'with a very long region compri',
130 'absent' 'present',
131 'on a single segment' 'over two or more segments',
132 'absent' 'present in at least some cirri',
133 'without external chaetae' 'with notochaetae only' 'with neurochaetae only'
     'with both notochaetae and neur',
134 'similar in length or slightly' 'very elongated',
135 'anteriorly directed and wrappi' 'more-or-less laterally directe',
136 'similar in orientation, length' 'projecting obliquely, distinct'
     'slender and elongate, forming',
137 'absent' 'present',
138 'uniramous' 'biramous',
139 'absent or very low' 'prominent',
140 'represented by at least one ch' 'elongate, ending in rounded la'
     'large, fusiform adorned with s' 'slender, flask- or spindle-sha'
     'low lateral ridges (tori)' 'long dorsal ridges' 'absent',
141 'represented by at least one ch' 'elongate, ending in rounded la'
     'large, fusiform adorned with s' 'slender, flask- or spindle-sha'
     'low ridges (tori)' 'absent',
142 'absent' 'present',
143 'cirrus-like' 'papilla-like',
144 'absent' 'present',
145 'absent' 'present',
146 'more-or-less cirriform' 'flattened and foliaceous'
     'small, articulated and flask-s',
147 'with raised concentric rings' 'with lateral pouches'
     'with a tuberculated pentagonal' 'with papillae, tubercles or sm',
148 'occur on every other segment f' 'occur on every other segment f',
149 'absent' 'present',
150 'cirriform or tapering' 'foliaceous' 'small, articulated and flask-s',
151 'absent' 'present',
152 'arise from lateral body' 'arise from dorsal body',
153 'occur first few segments' 'occur on mid-body segments'
     'occur near posterior end' 'occur adjacent to terminal seg',
154 'digitiform' 'branching' 'single tuft per parapodium'
     'several tufts per parapodium' 'recurved cirrus',
155 'branching' 'lamellate' 'multiple filaments arising fro'
     'simple filaments each arising',
156 'absent' 'present',
157 'more than two per bundle' 'one per bundle' 'two per bundle',
158 'first seg after peristomium,' 'second seg after peristomium'
     'third seg after peristomium' 'fourth seg after peristomium'
     'fifth seg after peristomium' 'sixth seg after peristomium',
159 'first seg after peristomium' 'second seg after peristomium'
     'third seg after peristomium' 'fourth seg after peristomium'
     'fifth seg after peristomium' 'sixth seg after peristomium',
160 'first seg after peristomium' 'second seg after peristomium'
     'third seg after peristomium',
161 'chitinous with scleroprotein c' 'calcareous, brittle',
162 'present along most of body' 'only present anteriorly'
     'present anteriorly and posteri' 'only present posteriorly',
163 'in lumbricine arrangement - pa' 'in perichaetine arrangement -'
     'in paired bundles (or rows) of' 'as a single bundle (or row) of',
164 'in closely spaced lateral and' 'in widely spaced lateral and v',
165 'absent' 'present',
166 'one ring' 'two rings',
167 'absent' 'present',
168 'dorsal, notoaciculae' 'ventral, neuroaciculae' 'dorsal and ventral',
169 'distally tapering' 'distally axehead-shaped'
     'distally bent at right angles',
170 'absent' 'present',
171 'in dorsal (notopodial) positio' 'in ventral (neuropodial) posit'
     'in both dorsal and ventral pos',
172 'tapered to a point' 'sharply bent' 'expanded' 'with subdistal spur'
     'knife-shaped',
173 'smooth' 'hirsute-serrate' 'spinose' 'corn-eared' 'crenulate',
174 'not pseudo-segmented' 'pseudo-segmented',
175 'distinctly chambered' 'hollow (tubular)' 'not chambered or hollow',
176 'absent' 'present',
177 'simple-pointed' 'bifid' 'distally pectinate' 'trifid',
178 'absent' 'present',
179 'furcate' 'ringent' 'lyrate',
180 'tines more or less equal in le' 'tines distinctly unequal in le',
181 'absent' 'present',
182 'single pointed' 'bifid' 'pectinate',
183 'absent' 'present',
184 'absent' 'present',
185 'comb many long tines' 'comb many short times',
186 'absent' 'present',
187 'incorporated into tube' 'forming a felt cover on dorsal',
188 'absent' 'present',
189 'associated with head' 'associated with notopodia',
190 'arranged in linear fans across' 'arranged in rosettes across do'
     'arranged in two lateral bunche',
191 'absent' 'present',
192 'slightly curved and more-or-le' 'with small teeth or spinelets'
     'harpoon or arrow-shaped with r' 'with a single distal or subdis'
     'sharply bent (=geniculate) or' 'plume-shaped, slightly curved,',
193 'present in most or all chaetig' 'present only in one or a few a'
     'present only in posterior chae',
194 'in dorsal (notopodial) positio' 'in ventral (neuropodial) posit'
     'in both dorsal and ventral pos',
195 'absent' 'present',
196 'absent' 'present',
197 'without distal hood, beard or' 'with a subdistal beard'
     'with a distal hood' 'with a subdental ligament',
198 'occur in dorsal (notopodial) p' 'occur in ventral (neuropodial)',
199 'occur over entire body' 'occur in anterior body only'
     'occur in posterior body only',
200 'absent' 'present',
201 'with teeth in vertical series,' 'with teeth arranged in transve'
     'with a single tooth surmountin' 'with multiple teeth arranged i',
202 'in ventral (neuropodial) posit' 'in ventral (neuropodial) posit',
203 'arranged in one row' 'arranged in two rows'
     'arranged in more than two rows',
204 'absent' 'present',
205 'in dorsal (notopodial) positio' 'in ventral (neuropodial) posit',
206 'distally tapering to slender t' 'distally curved (=falcate; ie.'
     'multidentate',
207 'not canaliculated' 'canaliculated',
208 'without hoods or guards' 'with a single hood open in fro'
     'with paired guards on each sid',
209 'more-or-less symmetrical (=hom' 'distinctly asymmetrical (=hete'
     'flat or pseudocompound',
210 'effected by ligament(s)' 'effected by fold in external s',
211 'tapering slightly or evenly th' 'distinctly inflated distally n',
212 'solid, without distinct core' 'chambered, with camerated core',
213 'present in a few anterior chae' 'present in most or all chaetig',
214 'asexual' 'sexual',
215 'paratomy' 'budding' 'fragmentation',
216 'hermaphroditic' 'gonochoric',
217 'absent' 'present',
218 'thin, single layered' 'thick, multilayered' 'thin, multilayered',
219 'partially encircles body' 'fully encircles body',
220 'in region of male pore(s)' 'posterior to male pore(s)'
     'anterior to male pore(s)',
221 'in region of female pore(s)' 'posterior to female pore(s)',
222 'absent' 'present',
223 'absent' 'present',
224 'paired ridges on the ventrolat' 'paired ridges ventral to the c'
     'discontinuous paired tubercule',
225 'absent' 'present',
226 'absent' 'present, as alae' 'present as claspers',
227 'absent' 'present',
228 'absent' 'present',
229 'absent' 'present',
230 'one pair in total' 'two pairs in total' 'many pairs' 'single'
     'a few pairs',
231 'one pair per segment' 'in multiple grape-like cluster'
     'two pairs per segment',
232 'absent' 'present',
233 'absent' 'present',
234 'one pair' 'two pairs' 'unpaired',
235 'absent' 'present',
236 'globular' 'tubular',
237 'single, shared oviduct from eg' 'separate one for each egg sac',
238 'absent' 'present',
239 'protonephridia' 'metanephridia',
240 'ventral' 'lateral',
241 'along most of the body; anteri' 'several pairs metanephridia an'
     'single anterior pair of excret' 'restricted to posterior thorax'
     'restricted to anterior and mid',
242 'separate from gonoduct' 'in common with gonoduct',
243 'paired (ventrolateral)' 'single (ventromedial)' 'dorsal' 'lateral',
244 'nephridial pores located anter' 'both nephridial pores and gono'
     'nephridial pores located poste',
245 'present in most segments of th' 'several pairs in anterior body',
246 'one pair nephridia in each seg' 'multiple, minute, nephridia in'
     'mixed holonephridia and merone',
247 'absent' 'present',
248 'simple' 'with a basal diverticula',
249 'post-testicular' 'pre-testicular' 'in testicular segments',
250 'absent' 'present',
251 'unpaired' 'paired',
252 'located within 1 or 2 segments' 'located well anterior to male',
253 'absent' 'present',
254 'absent' 'present',
255 'one pair' 'two pairs' 'single, median',
256 'absent' 'present',
257 'absent' 'present',
258 'bilobed' 'fused',
259 'single, median' 'one pair' 'two pairs' 'three pairs' 'four pairs',
260 'prosoporous (same segment as c' 'plesioporous (in segment follo'
     'opisthoporous (two or more seg',
261 'absent' 'present',
262 'absent' 'present',
263 'absent' 'present',
264 'tubular' 'lobular',
265 'one pair' 'more than one pair',
266 'united, discharge through sing' 'not united, separate pores',
267 'absent' 'present',
268 'membranous' 'leathery or parchment like' 'hard, composed of calcium carb'
     'close-fitting, uncemented, san' 'cemented sand grains'
     'translucent, chitin-like',
269 'absent' 'present',
270 'absent' 'simple' 'horizontal spirals' 'comprise interconnected galler'
     'U-shaped' 'irregular borings into calcare',
271 'absent' 'present',
;

MATRIX 
'Aberrantidae'                                                                  
22-?---?1-121--1--------?11-??-11111--111-111-21231---2211--5?-1-112111-1-12311-
-2211-12212312?3-1????---------?----??????---2?311--4121222331-121--2121(23)1-2?
2??113-1-1--211(12)1?1-2311-11-1-1--2112?1---1---1---------2-?1---------1?1--?1-
---???-2?-??1-----?--???--?-?---1--1?                                           
'Acanthobdellidae'                                                              
1232????1-121--1--------?1?-??-1111221311-111-2?--1---2111--2?-1-111--211-11--1-
-1----11--1--212?1????---------2?-?11?????---2?111--4???1----1-11---1-1----2?1??
12--1-1--1-----1-1--1-11-1-1--1---?21(12)21---1---------2-12??????-??1?23?221222
?1?-121??2?12?12?32211??-?---1--??                                              
'Acanthodrilidae'                                                               
22-2?(23)??1-121--1--------?1?-22-11111--111-111-211-1---2111--2??1-111--1-1-11-
-1--1----11--211224-1????---------?----1?2122???221?1--????1----1-11---1-1----2?
?11111(12)1-1--1-----211--1-11-1-1--1---2?---1---1---------2-122231(12)2?211?2  
(12)1?21?--?2??1?2?(123)2222222?(12)(12)??(12)3?-(12)1221---?                   
'Acoetidae'                                                                     
22-?---?1-111--1--------?11-???31111--111-111-21221---2211--41-22212221-1-12311-
-222-112211--222?22???2--------2?-211????????2?(12)121?3111222111-121(24)121(12)
12(12)-2?(12)??113-1-2312(12)13131-1--1-11-211--2212?1---1---1---------2-?1-----
----1?1--?1----???-??-??2???2??--???--?-?---211??                               
'Acrocirridae'                                                                  
(12)21?---?1-(13)21--1--------(12)(12)3-??-(12)1111--111-111-211-1---2221--(56)?
-1-11(12)311-1-11--1--2(12)11-12(23)(12)211213-1????---------?----??11??---1-331
--(34)1(12)1221111-11---1-22(12)-42?(234)??113-1-1--211(12)131-1--1-11-1-1--1---
?(12)?231---(12)2(12)12321122-?1---------1?1--?1----?2?31????1-----?--???--?-?--
-1--1?                                                                          
'Aeolosomatidae'                                                                
121?---?1-(13)11--1--------121-(12)?111111--111-111-2(13)1-1---2111--5??1-111--1
-1-11--1--1----12212112(13)3-1????---------1----?????????2?111--41211----1-11---
1-1----21?11113-1-1--231(12)13(12)(23)1--1-11-1-1--1---?1---1---1---------11?1--
-------1?221?21?--?2??2?-122???2?2?11??--?-?---1--??                            
'Alluroididae'                                                                  
22-2????1-121--1--------?1?-?1-11111--111-111-211-1---2111--2?21-111--1-1-11--1-
-1----11--211214-1????---------?----1?(12)???---2?1?1--????1----1-11---1-1----2?
?1111111-1--1-----211--1-11-1-1--1---(12)?---1---1---------2-121?11?1-??1?21-?21
?--?2??1?2??2?22(12)22?122?232?21111---?                                        
'Almidae'                                                                       
22-?---?1-121--1--------?1?-22-11111--111-111-211-1---2111--2??1-111--1-1-11--1-
-1----11--2112?4-1????---------?----1?222?---221?1--????1----1-11---1-1----23?11
111?1-1--1-----211--1-11-1-1--1---2?---1---1---------2-122?22?212(23)1?2(12)??21
?--?2??1?2??2?12212?(12)2??23?-1---1---?                                        
'Alvinellidae'                                                                  
22-?---?1-221--1--------?11-??-11111--1121111-2(14)1-1---2211--9?-1-111--1-1-11-
-2131----11--211233-1????---------?----1????????22331--21212(12)2151-2(12)1--1-2
21-(23)2?3??113-1-1--211(12)131-1--1-11-1-1--2121?1---23111---------2-?1--------
-1?1--?1----?2?2(12)??2?1-----?--???--?-?---2(12)1??                            
'Americobdellidae'                                                              
1242??(1345)?1-111--222------?2?-??-11112??311-111-2?--1---2311-----1-111--1-1-1
1--1--1----11--1--22223?2??---------1---112?????221-??1------1----1-11---1-1----
1--------1-----------------1----1--1---?------------------2-12?211??-??2?2312212
2????-?1-1?1-----2?32221?2?1---1--??                                            
'Ampharetidae'                                                                  
22-?---?1-222111--------?(12)1-??-11111--1121111-212(26)1---2211--9?-1-11(12)411
-1-11--21(12)1----1221211233-1????---------?----1????????22311--212(12)2(12)2151
-(12)1---1-221-42?(23)??113-1-1--211(12)1?1-1--1-11-1-(12)23(12)521?1---21111---
------2-?1---------1?1--?1----?2?2(12)?12?1-----?--???--?-?---211??             
'Amphinomidae'                                                                  
22-?---?1-(14)21--1--------?(12)1-??-11111--111-111-21231---2211--3?-1-112211-1-
12311--222-(13)223-1--2?3-1????---------23-1-2?????---2?111--41(12)1222111-221--
212123-2?1??213-1-2312(12)(14)(12)121-2121-11-1-1--2(13)13?1---1---1---------2-?
1---------1?1--?1----???-2?-1?1-----?--???--?-?---1--1?                         
'Aphroditidae'                                                                  
22-?---?1-(14)11--1--------?23-??-31111--111-111-21221---2211--5?-2(12)212221-1-
121(13)1--222-112211--2(12)2?(12)2???1--------2?-211????????2?(12)12??(12)111222
111-12141211----2?(12)??113-1-23?2111131-1--1-11-22(12)222(123)13?1---1---1-----
----2-?1---------1?1--?1----?2?12?-1?1-----?--???--?-?---1--1?                  
'Apistobranchidae'                                                              
22-?---?1-121--1--------?11-??-11111--111-111-21251---2211--2?-1-111--1-1-11--1-
-2111-12222112?1-1????---------?----2?????---2?1?1--3121222412121---211----2?1??
114-1-2312211131-1--1-11-1-1--1---?1---1---1---------2-?1---------1?1--?1----?2?
1??-??1-----?--???--?-?---211??                                                 
'Arenicolidae'                                                                  
22-2????1-22(12)(12)41--------?22-??-11111--111-115-211-1---2111--2?-1-11(12)411
-1-11--1--1----122121122(23)?1????---------22111(12)????????22311--4121221151-21
---1-21(23)(13)-2?2??113-1-1--2112131-1--1-11-1-1--1---?2(12)211---1---------2-?
1---------1?1--?1----?2?22?-2?1-----?--???--?-?---(12)115?                      
'Biwadrilidae'                                                                  
22-?---?1-121--1--------?1?-21-11111--111-111-211-1---2111--2?41-111--1-1-11--1-
-1----11--2?12?4-1????---------?----1?1?1?---221?1--????1----1-11---1-1----23?11
11111-1--1-----2?1--1-11-1-1--1---2?---1---1---------2-12221212?111?221121?--?2?
?112??1-----2?122?23?-22111---?                                                 
'Branchiobdellidae'                                                             
1222????1-(35)(12)1--1--------?1(12)-??11111221311-111-2?--1---2211--2?-1-111--1
-1-11--1--1----11--1--212?24???2?-------1---11?????---2?331------1----1-11---1-1
----1--------1-----------------1----1--1---?------------------2-12??11??-??1?22?
?21?--???-1(34)1212??2?12?322?1?2?21111--??                                     
'Capilloventridae'                                                              
22-(12)?(345)??1-(13)21--1--------?11-??-11111--111-111-211-1---2111--2?41-111--
1-1-11--1--1----11--2112?4-1????---------?----1?????---2?3?1--????1----1-11---1-
1----2??(23)(23)11111-1--2312??2(12)1--1-11-1-1--1---2?---1---1---------2-121211
??-??1?21-?21?--?2??1?2??2?2?222?121?221-1---1---?                              
'Capitellidae'                                                                  
22-?---?1-122131--------?1(12)-??111111--111-111-2(12)(12)(12)1---2111--2?-1-11 
(12)(14)11-1-11--1--1----12212112?4-1????---------?----1?????---1-(13)11--(234)1
21221551-21---1-(12)(12)2(12)22?(12)??113-1-1--(12)(12)11131-1--1-11-1-1--(12)1 
(23)??23(12)11---1---------2-?1---------1?1--?1----?2?41?1??1-----?--???--?-?---
(12)11(24)?                                                                     
'Chaetopteridae'                                                                
22-?---?1-122241--------?(12)1-??-11111--111-111-211-1---2211--5?-1-11(12)111-1-
11--1--2111-1(12)222212?5-1????---------?----??????---2?111--21212(12)2151-?1---
1-1----2?1??11(34)-1-(12)1121(135)1131-1--1-11-1-1--2113?1---21131---------2-?1-
--------1?1--?1----?2?1??-??1-----?--???--?-?---2(126)1??                       
'Chrysopetalidae_Calamyzinae'                                                  
22-?---?1-1(12)1--1--------?11-??111111--111-111-21(12)21---2211--5?-1-11(12)211
-1-11--1--222-112221--2?2?(12)1???(23)-------?21-(12)11?????---2?2121141212(12)2
111-121--211----2?2??113-1-2311-----1-1--1-11-1-1--2211?(12)1211---2(12)(123)11?
11122-?1---------1?1--?1----???-??-??1-----?--???--?-?---1--??                  
'Chrysopetalidae_Chrysopetalinae'                                              
22-?---?1-1(12)1--1--------?(12)1-??141111--111-111-21(12)(23)1---2211--5?-1-11 
(12)(12)21-1-12311--222-2125-1--2?2?21???2-------?21-(12)11?????---2?21211212122
2111-121--211----2?2??113-1-231?-----1-1--1-11-1-2212213?1---1---22(12)11211222-
?1---------1?1--?1----???-2?-1?1-----?--???--?-?---1--??                        
'Chrysopetidae_Dysponetinae'                                                   
22-?---?1-(14)(12)1--1--------?11-??141111--111-111-21(12)(23)1---2211--5?-1-11 
(12)(12)21-1-12311--222-212211--2?2?21???2-------?21-211?????---2?21211212122211
1-121--211----2?2??113-1-231?-----1-1--1-11-1-1--2211?1---1---2(12)(12)11211222-
?1---------1?1--?1----???-2?-1?1-----?--???--?-?---1--??                        
'Cirratulidae'                                                                  
22-?---?1-121--1--------?(12)1-??-11111--111-111-2(13)(12)?1---2111--(12)?-1-11 
(12)411-1-11--1--2111-1221211213-1????---------?----2?????---22(13)(13)1--412122
1111-11---1-2(12)(23)142?2??113-1-1--2(12)1(12)131-1--1-11-1-1--(12)1(13)3?1---1
---1---------2-?1---------1?1--?1----?2?31?1??1-----?--???--?-?---(12)11(16)?   
'Cossuridae'                                                                    
22-?---?1-121--1--------?11-??-11111--111-111-21241---2111--2?-1-111--1-1-11--21
41----1221211215-1????---------1----1?????---221?1--2121221111-11---1-221-42?1??
113-1-1--2(12)1(12)131-1--1-11-1-1--(12)113?1---1---1---------2-?1---------1?1--
?1----???-??-??1-----?--???--?-?---1--1?                                        
'Criodrilidae'                                                                  
22-?---?1-121--1--------?1?-22-11111--111-111-211-1---2111--2??1-111--1-1-11--1-
-1----11--2112?4-1????---------?----1?112?---221?1--????1----1-11---1-1----23?11
11111-1--1-----211--1-11-1-1--1---2?---1---1---------2-122211?1-211?221121?--?2?
?1?2??1-----2?12??23?-(12)??11---?                                              
'Ctenodrilidae'                                                                 
22-?---?1-121--1--------?11-???11111--111-111-21?-1---2111--2?-1-111--1-1-11--1-
-1----1221211213-1????---------?----1?????---2?(13)11--4121221111-11---1-(12)???
?2?2??113-1-1--2311131-1--1-11-1-1--2(25)(13)3?1---1---1---------2-?1---------1?
1--?1----?2?31?1??1-----?--???--?-?---1--??                                     
'Cyclobdellidae'                                                                
1242(12)52?1-111--222------?1?-??-11112??311-111-2?--1---2311-----1-112511-1-11-
-1--1----11--1--2?213?(12)?1---------1---112????---1-??1------1----1-11---1-1---
-1--------1-----------------1----1--1---?------------------2-12?2????-??1?23??21
2221??-??-??1-----2132??1??-?---1---?                                           
'Cylicobdellidae'                                                               
1242?5??1-1?1--222------?23-??-11112?1311-111-2?--1---2311-----1-111--1-1-11--1-
-1----11--1--2(12)223??1?---------1---112?????1?1-??1------1----1-11---1-1----1-
-------1-----------------1----1--1---?------------------2-12?211??-??1?231221221
121?1????1-----2132211?1-1---1--??                                              
'Dinophilidae'                                                                  
1212????1-321--1--------1(12)1-??211111--111-111-211-1---2111--5?-1-11(12)111-1-
11--1--1----12211--(12)12?1?????-------?????11?????---1-331------1----1-11---1-1
----1--------1-----------------1----1--1---?------------------2-21---------1?2?-
?211--?1?-??-??1-----2??2????2??---1--??                                        
'Diurodrilidae'                                                                 
-1-----?--(13)21--1--------111-??211111--111-111-2(14)1-1---2111--5?-1-111--1-1-
11--1--1----11--211213-1????---------1----2?????---2?--1------1----1-11---1-1---
-1--------1-----------------1----1--1---?------------------2-(12)1---------1?1--
?211--?1?-1????1-----1--2??2??-?---1--??                                        
'Dorvilleidae'                                                                  
(12)21?---?1-(13)21--1--------(12)(12)1-??211111--111-111-21(12)(235)1---2211--5
?-1-11(12)(12)11-1-1(12)2(12)1--(12)22-(12)1221231213-(12)3???-132(12)(123)(123)
1-?----2?????---2?111--312121-(17)11-1(12)1--(12)1(12)(12)21(14)2?1??114-1-2(23)
1221(123)131-(12)1(12)1-11-1-1--(12)112?1---1---(12)2(12)13211122-?1---------1?1
--?1----?(12)????-1?1-----?--???--?-?---1--??                                   
'Dorydrilidae'                                                                  
22-(12)2???1-121--1--------?1?-??-11111--111-111-211-1---2111--2??1-111--1-1-11-
-1--1----11--2112?4-1????---------?----1?????---2?1?1--????1----1-11---1-1----23
11111111-1--1-----211--1-11-1-1--1---??---1---1---------2-121?11??-??1?21-?21?--
?2??1?2??2?12212?12??22221---1---?                                              
'Enchytraeidae'                                                                 
22-(12)????1-121--1--------1(12)?-???11111--111-111-211-1---2111--2??1-111--1-1-
11--1--1----11--2112(12)4-1????---------1----1????????2?1?1--????1----1-11---1-1
----(12)?11111(13)21-1--1-----211--1-11-1-1--1---1????1---1---------(12)3121211?
?-??1?21-?21?--?2??1?2212?22222?122?221-1---1--??                               
'Erpobdellidae'                                                                 
1242?(58)??1-111--222------?(12)?-??-111122(12)311-111-2?--1---2311-----1-112   
(56)11-1-11--1--1----11--1--2(12)223?(12)(12)?---------?---112?????(12)?1-??1---
---1----1-11---1-1----1--------1-----------------1----1--1---?------------------
2-12?211??-??11232221222?2??12????-----2?322(12)1?1-1---1--??                   
'Eudrilidae'                                                                    
22-?---?1-121--1--------?1?-22-11111--111-111-211-1---2111--2??1-111--1-1-11--1-
-1----11--211224-1????---------?----1?22?????221?1--????1----1-11---1-1----23?11
111?1-1--1-----211--1-11-1-1--1---2?---1---1---------2-122231(12)2???1?221?212??
?2??1?2?12?12112212??(23)32?21111---?                                           
'Eulepethidae'                                                                  
22-?---?1-111--1--------?11-??-31111--111-111-21221---2211--5?-1-11(12)221-1-123
31--222-112241--2?2?22???1--------2?-211?????---2?(12)1212(12)111222111-1214221 
(12)22-42?(12)??113-1-2322(12)1(123)131-1--1-11-1-1--2511?1---1---1---------2-?1
---------1?1--?1----???-??-??1-----?--???--?-?---1--1?                          
'Eunicidae'                                                                     
22-?---?1-121--1--------?(12)1-???11111--111-111-212(25)1---2211--51-1-11(12)211
-1-12321--(12)12-3122123(12)213-23???-121---1-?----2?????---2?111--312121-711-22
1--212122-2?1??114-1-2312211131-1--1-1211-1--1---?23211---22(12)13211122-?1-----
----1?1--?1----?2????-1?1-----?--???--?-?---(12)21(16)?                         
'Euphrosinidae'                                                                 
22-?---?1-421--1--------?(12)1-??-11111--111-111-21231---2211--6?-1-112211-1-123
11--222-(13)223-1--2?3-1????---------23-1-2?????---2?111--41(12)1222611-221--212
124-2?1??213-1-23122----1-2(12)21-11-1-1--2????1---1---1---------2-?1---------1?
1--?1----???-2?-1?1-----?--???--?-?---1--1?                                     
'Fabriciidae'                                                                   
(12)21?---?1-122151--------(12)(12)1-???11111--111-111-211-1---1--213---1-112111
-(12)3(12)1--1--1----12?-2212?5-1????---------1----1?????---22111--2121222(15)  
(15)1-11---1-1----2?1??113-1-1--2(12)(13)1131-1--1-11-1-1--1---??---22211-------
--2-(12)1---------1?1--?1----?2?31?1??1-----?--???--?-?---2111?                 
'Fauveliopsidae'                                                                
22-?---?1-(13)21--1--------?1(13)-??-11111--111-111-211-1---2121--2?-1-111--1-1-
11--1--1----12212112?3-1????---------?----2?????---21111--41(12)1221112211---1-1
----2?1??113-1-1--2311131-1--1-11-1-1--2113?1---1---1---------2-?1---------1?1--
223?--?2????-??1-----?--???--?-?---(12)11(12)?                                  
'Flabelligeridae'                                                               
(12)21?---?1-(13)21--1--------(12)23-??-(12)1111--111-111-211-1---2221--2?-1-112
211-1-11--1--2111-12211--233-1????---------?----2????????22331--41(12)(13)221111
-11---1-221-4(12)?3??113-1-1--2(12)11231-1--1-11-1-1--(12)(15)12?1---1---(12)221
2321122-?1---------1?1--?1----?2?31?1??1-----?--???--?-?---1--(15)?             
'Gastrostomobdellidae'                                                          
1242?6?21-111--22?------?(12)3-??-11112??311-111-2?--1---2?11-----1-111--1-1-11-
-1--1----11--1--2221(13)????---------1---112?????111-??1------1----1-11---1-1---
-1--------1-----------------1----1--1---?------------------2-12?211??-??12231221
221???-??-??1-----2?322?1?1-1---1---?                                           
'Glossiphoniidae'                                                               
1242(12)3(12)?1-111--221------?1(34)2??-1111221311-111-2?--21--2311-----1-112   
(123)11-1-11--1--1----11--1--225-1????---------2?-?-12?????222???1------1----1-1
1---1-1----1--------1-----------------1----1--1---?------------------2-12?211??-
??1?231221222?2??122??1-----2?322(12)1?1-1---1--??                              
'Glossoscolecidae'                                                              
22-2????1-121--1--------?1?-22-11111--111-111-211-1---2111--2??1-111--1-1-11--1-
-1----11--211224-1????---------?----1?2222???221?1--????1----1-11---1-1----23?11
111(12)1-1--1-----211--1-11-1-1--1---2?---1---1---------2-122112?22??1?2(12)1   
(12)212???2??1?2?1(12)1222(12)2?12(12)?23?-(12)??11---?                         
'Glyceridae'                                                                    
22-2????1-121--1--------(12)11-??-11111--111-111-21221---2211--12-1-111--1-1-11-
-1--1----12231--212?22???3--------221211?????---1-111--3121222111-121--21(12)12 
(13)-2?1??11(34)-1-23?2113131-1--1-11-1-1--1---?1---1---22(12)11111122-21-------
--1?1--?1----?1?-??-1?1-----?--???--?-?---1--(14)?                              
'Goniadidae'                                                                    
22-2????1-121--1--------(12)11-??-11111--111-111-21221---2211--12-1-11(12)(12)11
-1-11--1--1----12231--2?2?23???-2-------2(24)?211?????---1-111--3121222111-121--
211----2?1??11(34)-1-23?2113131-1--1-11-1-1--(12)411?1---1---22(12)11(12)11122-?
1---------1?1--?1----?1?-??-1?1-----?--???--?-?---1--1?                         
'Haemadipsidae'                                                                 
1242?(34567)(123)?1-111--222------?16???-1111212311-111-2?--1---2311-----1-11   
(12)511-1-11--1--1----11--1--22213?(12)21---------1---112?????211-??1------1----
1-11---1-1----1--------1-----------------1----1--1---?------------------2-12?211
??-2?1?231221211222?12???1-----2232221?2?1---1--??                              
'Haplotaxidae'                                                                  
22-(12)????1-121--1--------?1?-??-11111--111-111-211-1---2111--2??1-111--1-1-11-
-1--1----11--2112?4-1????---------?----1?2???---2?111--????1----1-11---1-1----22
?1111121-1--1-----2(12)1--1-11-1-1--1---(12)?---1---1---------2-121?11??-??1?221
?2(12)?--?2??1?(13)??212222(12)?221?(23)2(12)?1---1--??                         
'Hartmaniellidae'                                                               
22-?---?1-122121--------?1?-??-11111--111-111-21221---2111--5?-1-111--1-1-11--1-
-1----12212312?3-23???-122---3-22-1-2?????---2?111--4121222(17)121221--211----2?
1??114-1-23122(12)(12)131-1--1-11-1-1--2412?1---1---22111211122-?1---------1?1--
?1----???-??-??1-----?--???--?-?---1--1?                                        
'Hesionidae'                                                                    
22-?---?1-(12)21--1--------(12)(12)1-??-11111--111-111-212(23)1---2211--5?-1-   
(12)12221-1-12(23)11--(12)22-(12)12211--212?(12)1???(12)-------(12)21-211?????--
-2?2322231212(12)2(17)11-121--211----2?(345)??11(34)-1-231211(12)131-(12)121-11-
1-1--(12)1???1---1---22(12)11211222-?1---------1?1--?1----?2??2?-1?1-----?--???-
-(12)??---1--1?                                                                 
'Hirudinidae'                                                                   
1242(123)(345)(1234)?1-111--22?------?(12)(13)-??-1111221311-111-2?--1---2311---
--1-112511-1-11--1--1----11--1--2(12)21(13)?(12)(12)1---------1---112?????2?1-??
1------1----1-11---1-1----1--------1-----------------1----1--1---?--------------
----2-12?211??-??1123122121(12)?2??1(12)?1?1-----2232221?2?1---1--??            
'Histriobdellidae'                                                              
121?---?1-121--1--------11?-???11111--111-111-25--1---2211--5?-1-111--1-1-12311-
-212-11(12)21212213-23???-1322??1-?----2?????---1-(13)11------1----1-121--211---
-1--------1-----------------1----1--1---?------------------2-?1---------1?1--?1-
---?1?-??-2?1-----?--???--2(12)?---1--?2                                        
'Hormogastridae'                                                                
22-?---?1-121--1--------?1?-22-11111--111-111-211-1---2111--2??1-111--1-1-11--1-
-1----11--2112?4-1????---------?----1?2221---2?1?1--????1----1-11---1-1----2?111
11?-1-1--1-----211--1-11-1-1--1---2?---1---1---------2-122(12)11?22(12)?1?2(12)?
121?--?2??1?2??2?(13)2212?12??(23)3?-2?2?1--??                                  
'Hrabeiellidae'                                                                 
122?---?1-121--1--------121-???11111--111-111-211-1---2111--5??1-111--1-1-11--1-
-1----1221211214-1????---------1----1?11??---2?111--41211----1-11---1-1----2(13)
?1111111-1--1-----1-1--1-11-1-1--2612?1---1---1---------2-11---------1?21-?212??
???-2?-11?-----?--222112?2???1--??                                              
'Iospilidae'                                                                    
22-?---?1-121--1--------1(12)?-??-11111--111-111-211-1---2111--5?-1-112121-1-11-
-1--222-112?-1--2?2?(12)1???2--------2?-211?????---2?2(12)22131212(12)2711-122--
211----2?2??114-1-221(12)212131-1--1-11-1-1--1---?1---1---22111211122-?1--------
-1?1--?1----???-??-??1-----?--???--?-?---1---?                                  
'Iphionidae'                                                                    
(12)2(123)?---?1-411--1--------22(13)-??-31111--111-111-21221---2211--51-1-11   
(12)221-1-1(12)(123)(13)1--222-11(12)1-1--2?2?22???2--------2?-211?????---2?(12)
121?(1234)111222111-1213221(12)(12)2(12)42?(12)??11(34)-1-231211(1234)131-1--1-1
1-1-1--2(12)13?1---1---1---------2-?1---------1?1--?1----???-??-??1-----?--???--
?-?---(12)111?                                                                  
'Kynotidae'                                                                     
22-(12)????1-121--1--------?1?-22-11111--111-111-2?--1---2111--2??1-111--1-1-11-
-1--1----11--2112?4-1????---------?----1?????---2?1?1--????1----1-11---1-1----2?
?11111?1-1--1-----211--1-11-1-1--1---2?---1---1---------2-122(12)22?1-?(13)1?22?
?21?--?2??1?2??2?12212?122?23?-21111---?                                        
'Lacydoniidae'                                                                  
22-?---?1-121--1--------1(12)?-??-11111--111-111-21231---2211--5?-1-11(12)(12)  
(12)1-1-12311--222-112211--212?1????--------?21-211?????---2?212113121222111-122
--211----2?(12)??113-1-231211(12)131-1--1-11-1-1--1---?1---1---22111211122-?1---
------1?1--?1----?1?-??-??1-----?--???--?-?---1--1?                             
'Lobatocerebridae'                                                              
-1-----?--121--1--------121-??211111--411-111-1---1---1--1-----1-111--1-1-11--1-
-1----11--1--215-1????---------1----1?11??---2?--1------1----1-11---1-1----1----
----1-----------------1----1--1---?------------------2-11---------1?24??1----?1?
-??-??1-----?--???--?-?---1--??                                                 
'Longosomatidae'                                                                
22-?---?221222(34)1--------?11-??-11111--111-111-211-1---2211--2?-1-111--1-1-11-
-1--2111-12222112?3-1????---------?----??????---2?111--4121222111-11---1-21(12)1
-2?1??113-1-1--2(12)1(12)131-1--1-11-1-1--2(14)12?(12)???1---1---------2-?1-----
----1?1--?1----?2?31????1-----?--???--?-?---211??                               
'Lopadorrhynchidae'                                                             
(12)21?---?1-111--1--------121-??-11111--111-111-21(12)21---2211--5?-1-11(12)1  
(12)1-1-12211--222-112231--212?21???2--------2?-211?????---2?2(12)2(12)1312121-7
11-122--211----2?(123)??114-1-22?1-----1-1--1-11-1-1--(12)112?1---1---2211121112
2-?1---------1?1--?1----?1?-??-??1-----?--???--?-?---1---?                      
'Lumbricidae'                                                                   
22-(12)?3??1-121--1--------?(12)?-22-11111--111-111-211-1---2111--2??1-111--1-1-
11--1--1----11--211224-1????---------?----1?2221???221?1--????1----1-11---1-1---
-23?11111(12)1-1--1-----211--1-11-1-1--1---2?---1---1---------2-12212(12)22?(12)
?1?221(12)21?--?2??1?2?121(23)(12)2(12)(12)?12??23?-1---1--??                   
'Lumbriculidae'                                                                 
22-(12)????1-121--1--------?(12)?-???11111--111-111-211-1---2111--(12)?(24)1-111
--1-1-11--1--1----11--2112?4-1????---------?----1?????---221?1--????1----1-11---
1-1----23?1111111-1--1-----2(12)1--1-11-1-1--1---(12)?---1---1---------2-121?11?
1-(12)?1?2(12)122(12)?--?2??1?3??2?(12)2212?(12)22?(23)1(12)?1---1--??          
'Lumbrineridae'                                                                 
22-?---?1-121--1--------?11-??-11111--111-111-21(12)(25)1---2111--2?-1-111--1-1-
1(12)311--1----1221231213-23???-122---1-?----2?????---2?111--31212(12)2(17)11-2 
(12)2--1-(12)121-2?1??114-1-23?2211131-1--1-11-1-1--1---?23211---(12)23122111?2-
?1---------1?1--?1----???-??-??1-----?--???--?-?---(12)111?                     
'Lutodrilidae'                                                                  
22-2323?1-121--1--------?1?-22-11111--111-111-211-1---2111--2??1-111--1-1-11--1-
-1----11--211224-1????---------?----1?222????221?1--????1----1-11---1-1----23?11
11111-1--1-----211--1-11-1-1--1---2?---1---1---------2-122211?2?121?231121?--?2?
?1?2??2??12(12)2?12??23?-1---1---?                                              
'Magelonidae'                                                                   
22-?---?1-122131--------?11-??-11111--111-111-21221---2211--8?-1-111--1-1-11--1-
-2512-11--1--2?5-1????---------?----2?????---2?311--4121222111-21---1-1----2?2??
113-1-1--2(12)(13)1131-1--1-11-1-1--1---?23(12)21---1---------2-?1---------1?1--
?1----?1?-??-??1-----?--???--?-?---1--1?                                        
'Maldanidae'                                                                    
22-?---?21121--1--------?(12)1-??-11111--111-111-2(12)(12)61---2211--6?-1-112   
(14)11-1-11--1--1----12212(13)12?(13)-1????---------?----(12)?????---2?1?1--    
(234)121221151-21---1-1----2?1??113-1-1--211(123)131-1--1-11-1-1--(12)122?222122
1(12)1---------2-?1---------1?1--?1----?2?22?-??1-----?--???--?-?---211??       
'Megascolecidae'                                                                
22-?---?1-121--1--------?(12)?-22?11111--111-111-211-1---2111--2??1-111--1-1-11-
-1--1----11--211224-1????---------?----1?2(12)22111221?1--????1----1-11---1-1---
-2??1111(12)?1-1--1-----211--1-11-1-1--1---2?---1---1---------2-122(12)31(12)2?2
?1?221?21?--?2??1?2?(12)222(12)2(12)2?12??23?-21(12)11--??                      
'Melinnidae'                                                                    
22-?---?1-222111--------?(12)1-??-11121--1121111-212(26)1---2211--9?-1-11(12)411
-1-11--2131----1221211233-1????---------?----1????????22311--21212(12)2151-21---
1-221-(34)2?2??113-1-1--2111131-1--1-11-1-1--(12)(15)22?1---2(12)111---------2-?
1---------1?1--?1----?2??21-2?1-----?--???--?-?---211??                         
'Microchaetidae'                                                                
22-?---?1-121--1--------?1?-22?11111--111-111-211-1---2111--2?21-111--1-1-11--1-
-1----11--2112?4-1????---------?----1?222(12)---221?1--????1----1-11---1-1----23
?1111111-1--1-----211--1-11-1-1--1---2?---1---1---------2-122111?2?2?1?2(12)1221
?--?2??1?2?121(13)22(12)2?12??(12)31-1---1--??                                  
'Microphthalmidae'                                                              
22-?---?1-121--1--------?1?-??111111--111-111-26221---2211--5?-1-11(12)111-1-12 
(23)11--(12)22-112211--212?1????--------?21-211?????---2?2322141212(12)2711-121-
-211----2?(34)??11(34)-1-2312(12)12131-1--1-11-1-1--1---?1---1---(12)2211211122-
?1---------1?1--?1----?1?-??-??1-----?--???--?-?---1--??                        
'Moniligastridae'                                                               
22-?---?1-121--1--------?1?-22-11111--111-111-211-1---2111--???1-111--1-1-11--1-
-1----11--2112?4-1????---------?----1?2???---221?1--????1----1-11---1-1----23?11
11111-1--1-----(12)11--1-11-1-1--1---1?---1---1---------2-123?11?2???1?2(12)1221
?--?2??1?2??2222212?12??(23)2?-22(12)11---?                                     
'Myzostomida'                                                                   
-1-----?--611--1--------?2(1235)-??(12)12111--111-111-211-21--1--1-----1-111--1-
1-11--1--1----11--1--222?1????---------2?-211??????2?1---1------21-711-21---1-1-
---2????114-1-2231-----1-1--1-11-1-1--1---?21211---1---------2-11---------1?21-?
2(12)?--?1?-??-1?1-----2?32??2?2??---1--1?                                      
'Naididae_Naidinae'                                                            
22-(12)????1-121--1--------?1?-???11111--111-111-21(12)?1---2111--2341-112111-1-
11--1--1----11--211214-1????---------?----1?????---221?1--????1----1-11---1-(12)
1(234)1-2(13)?(1456)111111-1--(12)111??221--(12)(123)11-1-1--1---(12)1---1---1--
-------(12)(123)121?11??-??1?21-2212???(12)??1?3??2?(23)2212?122?221-2???1--??  
'Naididae_Opistocystinae'                                                      
22-(12)????1-121--1--------?1?-??-11111--111-111-212?1---2(12)11--23?1-111--1-1-
11--1--1----11--2112?4-1????---------?----1?????---2?1?1--????1----1-11---1-2?4-
-2??11111?1-1--211(12)??221--(12)111-1-1--1---?1---1---1---------(12)2121?11??-?
?1?21-?212???2????-??2?12212?122?222?1---1---?                                  
'Naididae_Pristininae'                                                         
22-(12)????1-121--1--------?1?-??-11111--111-111-211-1---2111--2341-111--1-1-11-
-1--1----11--2112?4-1????---------2?-?-1?????---2?1?1--????1----1-11---1-1----2?
?1111121-1--2111??221--2(12)11-1-1--1---(12)1---1---1---------(12)1121?11??-??1?
21-?212???2??1?2??2?32212?122?222?1---1---?                                     
'Naididae_Tubificinae'                                                         
22-(12)????1-121--1--------?1(14)????11111--111-111-211-1---2111--2?21-111--1-1-
11--1--1----11--2112(12)4-1????---------?----1????????2(12)1?1--????1----1-11---
1-1----2(13)?1111121-1--(12)11(12)??2(23)1--(12)(12)11-1-1--1---(12)1---1---1---
------(12)3121?11??-??1?21-2212???2??1?1??2?32212?122?22?-2???1--??             
'Narapidae'                                                                     
?2-(12)????1-121--1--------?1?-??-11111--111-111-21?-1---2?11----?1-111--1-1-11-
-1--1----11--2?12?4-1????---------?----1?????---2?1?1------1----1-11---1-1----1-
-------1-----------------1----1--1---?------------------2-121?1111-??1?21-?23?--
?2????-??2?12211--22?222?1---1---?                                              
'Nephtyidae'                                                                    
22-?---?1-121--1--------?(12)1-??-11111--111-111-21211---2211--4?-1-11(12)(12)12
21-12211--222-112211--2?2?21???2--------222211?????---2?112--41112221121121--212
125-2?1??113-1-23?2(12)(12)(12)1(13)1-(12)311-11-1-1--1---?1---1---1---------2-?
1---------1?1--?1----?1?-??-??1-----?--???--?-?---1--1?                         
'Nereididae'                                                                    
22-?---?1-121--1--------?(12)1-???11111--111-111-21221---2211--2?-1-112221-1-122
11--222-21221211212?21???2-------(14)2(12)3111?????---2?21211(34)1212(12)2(17)11
-12(12)--21(12)1(12)1-2?2??11(34)-1-2311-----1-1--1-11-1-1--(12)(15)13(12)1---1-
--2(12)(12)11(12)11222-21---------1?1--?1----?2??(12)????1-----?--???--?-?---   
(12)11(14)?                                                                     
'Nerillidae'                                                                    
1212????1-321--1--------111-??211111--111-111-21221---2211--5?-1-11(12)(12)11-1-
12(23)(12)1--222-112211--213-1????---------?----2?????---2?(12)1111(34)121221112
111---1-1----2?1??113-1-1--2?11131-1--1-11-1-1--1---?1---1---2?211211122-(12)1--
-------1?1--?1----?(12)????-??1-----2?22??(12)??-?---1--??                      
'Ocnerodrilidae'                                                                
22-?---?1-121--1--------?1?-22-11111--111-111-211-1---2111--2??1-111--1-1-11--1-
-1----11--2112(12)4-1????---------?----1??(12)??2??221?1--????1----1-11---1-1---
-23?11111(12)1-1--1-----211--1-11-1-1--1---(12)?---1---1---------2-122211(12)21?
?1?2(12)1?21?--?2??1?2?1(12)(12)2(12)222?(12)2??23?-21111--??                   
'Oenonidae'                                                                     
22-?---?1-121--1--------?(12)1-??-11111--111-111-21(12)(25)1---2111--2?-1-112   
(12)11-1-1(12)311--1----12212(13)12?3-(12)3???-11(12)---2-?----2?????---2?111--4
1212(12)2(17)11-222--1-1----2?1??114-1-221221(13)131-1--1-11-1-1--1---?(12)3211-
--1---------2-?1---------1?1--?1----???-??-??1-----?--???--?-?---1--1?          
'Onuphidae'                                                                     
22-?---?1-121--1--------?(12)1-???11111--111-111-212(25)1---2211--51-1-12(12)211
-1-12331--222-2122121(12)213-23???-121---1-?----2?????---2?111--3(12)(12)(13)21-
711-221--21212(12)-2?1??114-1-2(23)12211131-1--1-1211-1--1---?23211---22(123)13 
(23)11112-?1---------1?1--?1----?2????-??1-----?--???--?-?---2(126)1??          
'Opheliidae'                                                                    
22-(12)????1-(12)2(12)(12)?1--???????(12)1-??-11111--111-211-2(18)2(126)1---2111
--13-1-11(12)111-(12)311--1--1----1222(12)11211-1????---------2?-1-2?????---2111
1--4121221111-21---1-(12)1(23)(12)-2?1??113-1-1--2(12)1(123)131-1--1-11-1-1--1--
-?1---1---1---------2-?1---------1?1--?1----?(12)????-??1-----?--???--?-?---1--1
?                                                                               
'Orbiniidae'                                                                    
22-?---?1-122121--------?11-??-11111--111-111-212(25)1---2111--(125)?-1-11(12)11
1-1-11--1--1----12212(13)12(12)(13)-1????---------2?-?-(12)????????2?111--412122
111(12)121---1-22(23)-42?1??113-1-(12)(12)?2(12)(12)(25)11(12)(24)(12)311-11-1-1
--2(135)13?(12)1211---1---------2-?1---------1?1--?1----?2?12?-1?1-----?--???--?
-?---1--1?                                                                      
'Orobdellidae'                                                                  
1242(123)(468)(123)11-111--222------?13-??-11112??311-111-2?--1---2311-----1-112
(123)11-1-11--1--1----11--1--2221(13)?(12)(12)(45)---------1---112????1111-??1--
----1----1-11---1-1----1--------1-----------------1----1--1---?-----------------
-2-12?211??-??1(12)232?21211?2??11?1?1-----2?32211?1-1---1--??                  
'Oweniidae'                                                                     
22-?---?21122131--------?1?-??-11111--111-111-2(14)(12)21---(12)(12)11--5?-1-11 
(12)111-1-11--(12)34(12)111-11--211213-1????---------?----2?????---2?1?1--21212 
(12)1151-11---1-1----2?1??113-1-1--211(13)131-1--1-11-1-1--(12)131?21211---1----
-----2-21---------1?1--?1----???-??-??1-----?--???--?-?---211??                 
'Ozobranchidae'                                                                 
12422(23)??1-1(12)21?221------?1(13)-??-11112??311-111-2?--21--2311-----1-11(12)
111-1-11--1--1----1?--1--225-1????---------21-1-12?????2?2???1------1----1-11---
1-2122-1--------1-----------------1----1--1---?------------------2-12?211??-??2?
23122122222??12????-----2232211?1-1---1--??                                     
'Paralacydoniidae'                                                              
22-?---?1-121--1--------?11-??-11111--111-111-21231---2211--2?-1-11(12)111-1-122
11--222-212211--2?2?1????--------?21-211?????---2?311--3121222111-121--211----2?
2??113-1-23?2112131-1--1-11-1-1--1---?1---1---22111211122-?1---------1?1--?1----
???-??-??1-----?--???--?-?---1--??                                              
'Paraonidae'                                                                    
22-?---?1-1222?1--------?11-???11111--111-111-212(246)1---2(12)11--23-1-11(12)11
1-1-1(12)111--1----12211--211-1????---------?----(12)?????---2?111--4121221111- 
(12)1---1-222-42?1??113-1-1--2(12)1(12)131-(12)321-11-1-1--2(14)13?(12)3211---1-
--------2-21---------1?1--?1----?2?5??-??1-----?--???--?-?---1--3?              
'Parergodrilidae'                                                               
1212????1-321--1--------111-???11111--111-111-2(13)1-1---2111--5?-1-111--1-1-11-
-1--1----1(12)21211233-1????---------?----1????????22311--31211----1-11---1-1---
-2?2??114-1-1--22(13)1131-(12)111-11-1-1--1---21---1---1---------2-21---------1?
21-2212?2?2???1-??2???2?2?122???(12)?2?111--??                                  
'Parvidrilidae'                                                                 
22-(12)????1-121--1--------?1?-???11111--111-111-211-1---2111--2?41-111--1-1-11-
-1--1----11--2112?4-1????---------?----1?????---2?3?1--????1----1-11---1-1----2?
?2211111-1--2311??2(12)1--2(12)11-1-1--1---??---1---1---------2-121111??-??1?21-
?21?--?2??1?2??2?12212?12??122?1---1--??                                        
'Pectinariidae'                                                                 
22-2????1-222241--------111-??-11111--1121114-27(12)61---1--1-----1-111--1-1-   
(12)1--22?1----12?-1--233-1????---------?----2????????22331--22122(12)2151-21---
1-221-(24)2?1??113-1-1--211(12)131-1--1-11-1-21-(12)531?1---21131---------2-?1--
-------1?1--?1----?2?22?-2?1-----?--???--?-?---242??                            
'Phreodrilidae'                                                                 
22-(12)????1-121--1--------?1?-??-11111--111-111-211-1---2111--2341-111--1-1-11-
-1--1----11--2112?4-1????---------?----1?????---2?1?1--????1----1-11---1-1----2 
(13)?(23)1111?1-1--(12)111??2(12)1--1-21-1-1--1---2?---1---1---------2-121?11??-
??1?21-2212???2??1?1??2?12212?12??222?1---1--??                                 
'Phyllodocidae'                                                      
22-?---?1-121--1--------?21-???11111--111-111-212(23)1---2211--2?-1-112121-1-12 
(23)11--222-112(12)(12)1--2?2?1????--------?2(12)(12)211?????---2?2(12)2(12)1312
121-711-122--2(12)1----2?(234)??11(34)-1-221(12)(12)11131-1--1-11-1-1--1---?1---
1---22111212122-?1---------1?1--?1----?1?-??-??1-----?--???--?-?---1--1?        
'Pilargidae'                                                                    
22-?---?1-1(12)1--1--------?(12)(13)-??-11111--111-111-21221---2(12)11--5?-1-11 
(12)11(12)21-1(12)(23)11--222-112211--2(12)2?1????--------?21-(12)11????????2?  
(23)1211312122(12)111-121--211----2?2??113-1-2312(12)(13)(12)131-1--1-11-1-1--  
(12)(15)11?(12)1111---1---------2-?1---------1?1--?1----???-??-??1-----?--???--?
-?---1--1?                                                                      
'Piscicolidae'                                                                  
1242?(4567)??1-1221?211------?(12)(14)1??-111122(12)311-111-2?--21--2311-----1-1
1(12)(236)1(12)1(12)1(12)1--1--1----11--1--225-1????---------2?-1-12?????222???1
------1----1-11---1-(12)121-1--------1-----------------1----1--1---?------------
------2-12?211??-??2?231?21222?2??1(12)????-----2?32211?1-1---1--??             
'Poecilochaetidae'                                                              
22-?---?1-121--1--------?11-??-11111--111-111-212(45)1---2211--5?-1-212211-1-121
11--2111-(12)23-2112?3-1????---------?----2?????---2?(12)11??4213222441-11---1-2
1(23)(12)-2?1??113-1-1--2(12)1(124)131-1--1-11-1-1--2(1245)13?1---1---1---------
2-?1---------1?1--?1----?2?12?-??1-----?--???--?-?---211??                      
'Polygordiidae'                                                                 
22-?---?1-121--1--------111-???11111--111-211-21(12)(26)1---2211--2?-1-111--1-1-
11--1--232-112212112?3-1????---------2?-?-2?????---2???1------1----1-11---1-1---
-1--------1-----------------1----1--1---?------------------2-21---------1?1--?1-
---?1?-??-??1-----?--???--?-?---1--??                                           
'Polynoidae'                                                                    
(12)21?---?1-(14)11--1--------?(12)1-??-31111--111-111-21221---2211--51-1-(12)12
221-1-12331--222-112211--222?22???2--------2?-211????????2?(12)121?(12)111222111
-1214221(12)121-2?1??113-1-2312(12)1(34)131-1--1-11-1-1--2(12)13?1---1---1------
---2-?1---------1?1--?1----?2?12?-??1-----?--???--?-?---1--1?                   
'Pontodoridae'                                                                  
22-?---?1-121--1--------11?-??-11111--111-111-21221---2211--5?-1-112111-1-12211-
-222-112211--2?2?1????---------221221?????---2?2(12)211312121-711-121--211----2?
2??114-1-2211-----1-1--1-11-1-1--1---?1---1---22111211122-?1---------1?1--?1----
???-??-??1-----?--???--?-?---1---?                                              
'Praobdellidae'                                                                 
1242?5??1-111--222------?(12)3-??-11112??311-111-2?--1---2311-----1-112511-1-11-
-1--1----11--1--22213?(12)2(2345)---------1---11??????221-??1------1----1-11---1
-1----1--------1-----------------1----1--1---?------------------2-12?211??-??1?2
31?212???2??12???1-----2?32??1??-1---1--??                                      
'Propappidae'                                                                   
22-(12)????1-121--1--------?1?-??-11111--111-111-211-1---2111--23?1-111--1-1-11-
-1--1----11--2112?4-1????---------?----1?????---2?1?1--????1----1-11---1-1----21
?1111121-1--1-----221--1-11-1-1--1---??---1---1---------2-121?11??-??1?21-?21?--
?2??1?2??2?22222?12??22?-1---1--??                                              
'Protodrilidae'                                                                 
22-?---?1-121--1--------1(12)1-??211111--111-211-23--1---2211--2?-1-11(12)111-  
(12)(12)11--1--222-112212112?3-1????---------2?-?-2?????---?-331------1----1-11-
--1-1----1--------1-----------------1----1--1---?------------------2-21---------
1?2?-?1----?1?-??-??1-----?--???--1-?---1--??                                   
'Protodriloididae'                                                              
22-?---?1-121--1--------1(12)?-??211111--111-211-23--1---2211--2?-1-111--1-1-11-
-1--232-112212112?3-1????---------2?-?-2?????---?-331--31211----1-11---1-1----  
(12)?2??111?1-1--1-----221--1-11-1-1--1---?1---1---1---------2-21---------1?1--?
1----?1?-??-??1-----?--???--1-?---1--??                                         
'Psammodrilidae'                                                                
22-?---?1-122141--------11?-??211111--111-111-211-1---2111--5?-1-11(12)211-1-11-
-1--1----11--2312?5-1????---------?----2?????---2?111--212121-151-11---1-1----2?
1??114-1-21?1-----1-1--1-11-1-1--1---?21231---1---------2-?1---------1?1--?1----
?2?2??-??1-----?--???--?-?---(12)????                                           
'Randiellidae'                                                                  
22-(12)????1-121--1--------?1?-??-11111--111-111-211-1---2111--2?41-111--1-1-11-
-1--1----11--2112?4-1????---------?----1?????---2?1?1--????1----1-11---1-1----2 
(13)?1111111-1--1-----211--1-11-1-1--1---21---1---1---------2-121?21??-??1?2(12)
??2(12)?--?2??1?2??2?22221--21?(23)(12)?-1---1--??                              
'Rhinodrilidae'                                                                 
22-?---?1-121--1--------?1?-21-11111--111-111-211-1---2111--2??1-111--1-1-11--1-
-1----11--2112?4-1????---------?----1?222?---223?1--????1----1-11---1-1----2??22
11(12)11-1--1-----211--1-11-1-1--1---2?---1---1---------2-12?11??21??1?22?121?--
?2??1?2?12?22222?12??(23)2?-2???1---?                                           
'Sabellariidae'                                                                 
22-?---?1-2222(45)1--------?21-??-11111--111-112-211-1---2(12)11--63-1-11(12)?11
-1-(12)1--2512211-122(15)1--215-1????---------?----1?????---22111--4212222(15)  
(15)1-11---1-222-42?1??113-1-1--2(12)(13)1131-1--1-11-1-21-2111?1---21211-------
--2-?1---------1?1--?1----?2?31?1??1-----?--???--?-?---252??                    
'Sabellidae'                                                                    
22-?---?1-122151--------?21-??-11(12)11--121-111-211-1---1--221---1-1124(12)1-1-
(12)1--1--1----12?-2212?5-1????---------1----1?????---211?1--2121222(15)(15)1-11
---1-1----2?1??113-1-1--2(12)(134)(13)131-1--1-11-1-1--1---?1---2(12)211--------
-(12)1(12)1---------1?1--?1----?2?31?1??1-----?--???--?-?---(12)(12)1(16)?      
'Saccocirridae'                                                                 
22-?---?1-121--1--------1(12)?-??111111--111-211-23--1---2211--2?-1-112111-1-11-
-1--222-112212112?(35)-1????---------2?-?-2?????---?-111--31?121-711-11---1-1---
-2?(123456)??114-1-1--1-----1-21(12)1-11-1-1--1---?21??1---1---------2-21-------
--1?1--?1----?1?-??-??1-----?--???--2??---1--??                                 
'Salifidae'                                                                     
1242?6??1-111--222------?1?-??-11112??311-111-2?--1---2311-----1-112(56)11-1-11-
-1--1----11--1--22223?(12)2(45)---------1---112?????2?1-??1------1----1-11---1-1
----1--------1-----------------1----1--1---?------------------2-12?211??-??1(12)
253221212?2??1????1-----2?32211??-1---1--??                                     
'Scalibregmatidae_Scalibregmatinae'                                            
22-(12)23??1-(23)21--1--------?1(26)???-11111--111-211-21(12)(67)1---2211--71-1-
11(12)111-1-11--1--2??--1221211211-1????---------?----1?????---2?1?1--412?22(12)
11(12)22(12)1--(12)12123-2?1??113-1-1--2(12)11131-2311-11-1-1--(12)123?1---1---1
---------2-?1---------1?1--?1----?2?12?-2?1-----?--???--?-?---1--4?             
'Scalibregmatidae_Travisia'                                                    
22-(12)2(23)2?1-221--1--------?1(23)-??-11111--111-211-21(12)(27)1---2111--1?-1-
111--1-1-11--1--1----122?211211-1????---------?----1?????---2?1?1--412122111(12)
2(12)1---1-21(123)(12)-2?1??113-1-?--2(12)11131-1--1-11-1-1--1---??---1---1-----
----2-?1---------1?1--?1----?2?12?-??1-----?--???--?-?---1--??                  
'Semiscolecidae'                                                                
1242(12)52?1-111--222------?13-??-11112?1311-111-2?--1---2311-----1-11(12)511-1-
11--1--1----11--1--2(12)213?(12)(12)1---------1---112?????211-??1------1----1-11
---1-1----1--------1-----------------1----1--1---?------------------2-12?211??-?
?1?23122121222??112??1-----2232221?221---1---?                                  
'Serpulidae'                                                                    
22-?---?1-122151--------?(12)1-??-11211--121-111-23--1---1--212---1-11(12)4(12)1
-1-11--1--1----11--2212?5-1????---------1----1?????---211?1--2121222(15)(15)1-11
---1-1----2?1??114-1-1--2(12)(124)(12)131-1--1-1(12)21-1--1---?1---21211--------
-(12)1(12)1---------1?1--?1----?2?31?1??1-----?--???--?-?---232?2               
'Siboglinidae_Frenulata'                                                       
?2-?---?231222(34)1--------11(13)-??-11111----1-1132211-1---2211--2?-1-111--1-1-
11--2421----11--2411----????---------------?--??---2?341--????21-561-11---1-1---
-2????14?-1-1--1-----1-1--1-11-1-1--1---?1---24?11---------2-?1---------1?1--?1-
---?2?31?1??1-----?--???--?-?---221??                                           
'Siboglinidae_Osedax'                                                          
?2-?---?23122241--------?1(13)-??-11111----1-11(13)3211-1---1--1-----1-111--1-1-
11--2421----11--2111----????---------------?--??---2?341--????21-561-11---1-1---
-2????14?-1-1--1-----1-1--1-11-1-1--1---?21?31---1---------2-?1---------1?1--?1-
---???-??-??1-----?--???--?-?---211??                                           
'Siboglinidae_Sclerolinum'                                                     
?2-?---?23122241--------?1(13)-??-11111----1-1131211-1---2211--2?-1-111--1-1-11-
-2411----11--2111----????---------------?--??---2?341--????21-561-11---1-1----2?
???14?-1-1--1-----1-1--1-11-1-1--1---?1---24?11---------2-?1---------1?1--?1----
???-??-??1-----?--???--?-?---221??                                              
'Siboglinidae_Vestimentifera'                                                  
?2-?---?231222(34)1--------?2(13)-??-11111----1-1131211-1---(12)211--2?-1-111--1
-1-11--2421----11--2511----????---------------?--??---2?341--????21-561-11---1-1
----2????14?-1-1--1-----1-1--1-11-1-1--1---?1---24?11---------2-?1---------1?1--
?1----?2?31?1??1-----?--???--?-?---222??                                        
'Sigalionidae_Pelogeniinae'                                                    
22-?---?1-121--1--------?(12)1-??-31111--111-111-21221---2211--5?-1-11(12)221-1-
123?1--222-112211--212?22???2--------2?-?11?????---2?(12)121?(134)111222111-11-4
22121(23)1-2?(12)??113-1-23?211???1-1--1-11-1-1--1---?1---1---22??1????22-?1----
-----1?1--?1----???-??-??1-----?--???--?-?---1--??                              
'Sigalionidae_Pholoinae'                                                       
22-?---?1-(14)21--1--------?(12)1-???31111--111-111-21221---2211--51-1-212221-1-
12331--222-11(12)211--212?22???2--------2?-211?????---2?2121?(134)111222111-1211
1211----2?(12)??113-1-23?2113??1-1--1-11-1-1--1---?1---1---22(12)11211122-?1----
-----1?1--?1----?2?1??-??1-----?--???--?-?---1--1?                              
'Sigalionidae_Pisioninae'                                                      
22-?---?1-121--1--------?(12)1-???11111--111-111-21221---2211--1?-1-11(12)22(12)
21-122?1--242-111--1--212?22???2--------2?-?11?????---2?(12)12121(12)1122(12)111
-123--231----2?2??114-1-23?1-----1-1--1-11-1-1--(12)1???1---1---223?1????22-?1--
-------1?1--?1----?1?-??-??1-----?--???--?-?---1--??                            
'Sigalionidae_Sigalioninae'                                                    
22-?---?1-121--1--------?(12)1-??-31111--111-111-21221---2211--5?-1-11(12)221-1-
12311--222-112211--212?22???2--------2?-?11?????---2?(12)121?(134)111222111-1214
22121(23)1-2?(12)??113-1-23?211(234)??1-1--1-11-1-1--1---?1---1---22(12)?1(23)??
?22-?1---------1?1--?1----?2?1??-??1-----?--???--?-?---1--??                    
'Sigalionidae_Sthenelanellinae'                                                
22-?---?1-121--1--------?11-??-31111--111-111-21221---2211--5?-1-11(12)221-1-123
?1--222-112211--212?22???2--------2?-?11?????---2?(12)121?(134)111222111-1214221
21(23)1-2?(12)??113-1-23?211???1-1--1-11-(12)11--1---?1---1---22??1????22-?1----
-----1?1--?1----???-??-??1-----?--???--?-?---22???                              
'Sipuncula_Antillesomatidae'                                                   
-1-----?--722161--1(12)(12)2???(12)(13)-??-11111--211-111-1---21--1--1-----1-111
--(12)11-11--2241----124-1--245-1????---------1----1?????11(12)2?--1------1----1
-11---1-1----1--------1-----------------1----1--1---?------------------2-?1-----
----1?1--?1----?2????-2?1-----?--???--?-?---1--4?                               
'Sipuncula_Aspidosiphonidae'                                                   
-1-----?--722161--321222?(12)(13)-??-11111--211-111-1---21--1--1-----1-111--(12)
11-11--2241----124-1--245-1????---------1----1?????11(12)2?--1------1----1-11---
1-1----1--------1-----------------1----1--1---?------------------2-?1---------1?
1--?1----?2????-2?1-----?--???--?-?---1--4?                                     
'Sipuncula_Golfingiidae'                                                       
-1-----?--722161--(12)(12)1(12)11(12)(12)(13)-??-11111--211-111-1---21--1--1----
-1-111--(12)11-11--2341----124-1--245-1????---------1----1?????11(12)2?--1------
1----1-11---1-1----1--------1-----------------1----1--1---?------------------2-?
1---------1?1--?1----?2????-2?1-----?--???--?-?---1--4?                         
'Sipuncula_Phascolosomatidae'                                                  
-1-----?--722161--(23)21222?(12)(13)-??-11111--211-111-1---21--1--1-----1-111-- 
(12)11-11--2241----124-1--245-1????---------1----1?????11(12)2?--1------1----1-1
1---1-1----1--------1-----------------1----1--1---?------------------2-?1-------
--1?1--?1----?2????-2?1-----?--???--?-?---1--4?                                 
'Sipuncula_Siphonosomatidae'                                                   
-1-----?--722161--1(12)21???(12)(13)-??-11111--211-111-1---21--1--1-----1-111-- 
(12)11-11--2341----124-1--245-1????---------1----1?????11(12)2?--1------1----1-1
1---1-1----1--------1-----------------1----1--1---?------------------2-?1-------
--1?1--?1----?2????-2?1-----?--???--?-?---1--4?                                 
'Sipuncula_Sipunculidae'                                                       
-1-----?--722161--112222(12)(12)(13)-??-11111--211-111-1---21--1--1-----1-111-- 
(12)11-11--2341----124-1--245-1????---------1----1?????11(12)2?--1------1----1-1
1---1-1----1--------1-----------------1----1--1---?------------------2-?1-------
--1?1--?1----?2????-2?1-----?--???--?-?---1--4?                                 
'Sparganophilidae'                                                              
22-2????1-121--1--------?1?-22-11111--111-111-211-1---2111--2??1-111--1-1-11--1-
-1----11--211224-1????---------?----1?(12)11????22(13)?1--????1----1-11---1-1---
-2?1??11121-1--1-----211--1-11-1-1--1---1?---1---1---------2-1221(12)2?2?(12)?1?
221?212???2??1?2??2?222(12)2??22?23?-(12)12?1--??                               
'Sphaerodoridae'                                                                
22-?---?1-(13)21--1--------(12)1(34)(12)??-11111--111-111-21231---2211--5?-1-11 
(12)211-1-12311--222-112211--212?1????---------2?-221?????---2?21211312121-711-1
21--211----2?2??114-1-2211-----1-1--1-11-1-1--(12)(125)(12)2?1---1---(12)2211211
122-?1---------1?1--?1----?1?-??-1?1-----?--???--?-?---1--1?                    
'Spintheridae'                                                                  
22-?---?1-411--1--------?25-??-11111--111-111-21221---2211--5?-1-11(12)211-1-121
11--1----1?--1--223-1????---------2?-1-?????????2?311--4111222611-11---1-1----2?
2??113-1-22?1-----1-1--1-11-1-1--2111?1---1---22211121122-?1---------1?1--?1----
???-??-??1-----?--???--?-?---1--??                                              
'Spionidae'                                                                     
22-?---?1-121--1--------?(12)1-??-11111--111-111-2(14)261---2211--(137)?-1-11   
(12)(14)11-1-1(12)111--2111-(12)21-2212?(13)-1????---------?----2?????---221?1--
(34)121222111-21---1-2(12)(123)1(34)2?(12)??113-1-1--2(12)11131-1--1-11-1-1--   
(12)1(12)3?2(13)(12)11---1---------2-?1---------1?1--?1----?2?12?-??1-----?--???
--?-?---(12)11(16)?                                                             
'Sternaspidae'                                                                  
22-?---?1-722241--------?13-??-11111--111-121-211-1---2121--2?-1-11(12)?11-1-11-
-1--1----11--211232?1????---------22??1?????????2?111--31(12)?(12)1-??1-11---1-2
23-42?1??114-1-1--211(12)131-1--1-11-1-1--2122?1---1---1---------2-?1---------1?
1--?1----?2?3??-??1-----?--???--?-?---1--1?                                     
'Syllidae'                                                                      
22-?---?1-(13)(12)1--1--------(12)(12)(134)????11111--111-111-212(23)1---2211-- 
(45)?-1-112(23)(12)1-1-123(12)1--222-1122(12)1--212?1????--------(123)21-221????
?---2?21211312121-711-121--(12)11----2?2??114-1-2212(12)11131-1--1-11-1-1--(12)1
12(12)1---1---(12)2(123)11211122-(12)1---------1?1--?1----?(12)????-??1-----?--?
??--?-?---1--1?                                                                 
'Syngenodrilidae'                                                               
22-(12)????1-121--1--------?1?-??-11111--111-111-211-1---2111--2??1-111--1-1-11-
-1--1----11--2112?4-1????---------?----1?2???---221?1--????1----1-11---1-1----2?
?1111?-1-1--1-----211--1-11-1-1--1---(12)?---1---1---------2-121?11?211?1?221221
?--?2??1?2??2??2222?12??23?-21221---?                                           
'Terebellidae'                                                       
22-?---?1-222111--------?(12)(12)-??-11111--1122111-2(14)1-1---1--1-----1-11(12)
411-1-11--2231----1(12)21261233-1????---------?----(12)????????22331--2121(12)  
(12)21(15)1-21---1-(12)21-(134)2?(34)??113-1-1--21(12)(124)131-1--1-11-1-1--(12)
112?1---(12)(12)1(12)1---------2-?1---------1?1--?1----?2?22?-2?1-----?--???--?-
?---(12)(12)1??                                                                 
'Thalassematidae_Bonelliinae'                                                  
-1-----?--322161--???(12)11?2?-??-11111--111-111-1---22221--1-----1-11(12)??1-1-
11--1--1----11--1--235-1????---------?----1?(12)1????22?--1------1----1-11---1-1
----(12)2???12--(12)?1--??????1-1--1-11-1-1--1---?21221---1---------2-21--------
-1?1--?1----?(12)?11(12)12?1-----?--???--?-?---1--??                            
'Thalassematidae_Echiurinae'                                                   
-1-----?--322161--???(12)11?2?-??-11111--111-111-1---221(12)1--1-----1-111--1-1-
11--1--1----11--1--235-1????---------?----1?(12)1????22?--1------1----1-11---1-1
----2(12)???13?-221--?-----1-1--1-11-1-1--2?3??21221---1---------2-?1---------1?
1--?1----?2??1?12?1-----?--???--?-?---1--??                                     
'Thalassematidae_Ikedinae'                                                     
-1-----?--322161--???(12)11?2?-??-11111--111-111-1---22121--1-----1-111--1-1-11-
-1--1----11--1--235-1????---------?----1?(12)1????22?--1------1----1-11---1-1---
-22???12--(12)?1--?-----1-1--1-11-1-1--1---?21221---1---------2-?1---------1?1--
?1----?2??1212?1-----?--???--?-?---1--??                                        
'Thalassematidae_Thalassematinae'                                              
-1-----?--322161--???(12)11?2?-??-11111--111-111-1---22121--1-----1-111--1-1-11-
-1--1----11--1--235-1????---------?----1?(12)1????22?--1------1----1-11---1-1---
-(12)2???12--(12)?1--??????1-1--1-11-1-1--1---?21221---1---------2-?1---------1?
1--?1----?2??1?12?1-----?--???--?-?---1--??                                     
'Thalassematidae_Urechinae'                                                    
-1-----?--322161--???(12)11?(12)?-??-11111--111-111-1---22111--1-----1-111--1-1-
11--1--1----11--1--235-1????---------?----1?(12)1????22?--1------1----1-11---1-1
----22???12--211--?-----1-1--1-11-1-1--1---?21221---1---------2-?1---------1?1--
?1----?2??1?12?1-----?--???--?-?---1--??                                        
'Tiguassidae'                                                                   
22-(12)????1-121--1--------?1?-??-11111--111-111-2?--1---2111--23?1-111--1-1-11-
-1--1----11--2112?4-1????---------?----1?2???---22??1--????1----1-11---1-1----2?
?1111111-1--1-----211--1-11-1-1--1---??---1---1---------2-121?11??-??1?21-?21?--
?2??1?2??2?22212?12??22?-1---1---?                                              
'Tomopteridae'                                                                  
22-?---?1-121--1--------1(12)1-??-11111--111-111-211-1---2211--5?-1-111--221-11-
-1--222-112221--212?1????--------?21-?11?????---2?(23)22123121222221-122--221---
-2?2??113-1-22?1-----1-1--1-1----1--1---?1---1---1---------2-?1---------1?1--?1-
---?2????-??1-----?--???--?-?---1---?                                           
'Trichobranchidae'                                                              
22-?---?1-222111--------?11-??-11111--112(12)111-211-1---1--1-----1-111--1-1-11-
-2231----1221261233-1????---------(12)?-?-2????????22331--21212(12)2151-21---1- 
(12)2(12)-(234)2?(3456)??113-1-1--2111131-1--1-11-1-1--(12)522?212222111--------
-2-?1---------1?1--?1----?2?22?-2?1-----?--???--?-?---211??                     
'Tritogeniidae'                                                                 
22-(12)????1-121--1--------?1?-??-11111--111-111-211-1---2111--???1-111--1-1-11-
-1--1----11--2112?4-1????---------?----1?2???---2?1?1--????1----1-11---1-1----2?
?11111?1-1--1-----2?1--1-11-1-1--1---??---1---1---------2-12211??221?1?221?21?--
?2????-?221(123)22?2??2??(12345)3?-1---1---?                                    
'Trochochaetidae'                                                               
22-?---?1-122141--------?11-??-11111--111-111-21261---2211--3?-1-111--1-1-1(12)1
11--2111-(12)21-2212?1-1????---------?----1?????---2?111--4213222111-21---1-21  
(12)1-2?1??113-1-1--2(12)1(12)131-1--1-11-1-1--2(14)12?1---1---1---------2-?1---
------1?1--?1----?2?12?-??1-----?--???--?-?---(12)114?                          
'Tumakidae'                                                                     
22-2233?1-121--1--------?1?-22-11111--111-111-211-1---2111--2??1-111--1-1-11--1-
-1----11--211214-1????---------?----1?2222---221?1--????1----1-11---1-1----2??11
111?1-1--1-----211--1-11-1-1--1---(12)?---1---1---------2-12211?1212?1?221121?--
?2??112??21122?2?12??13?-1---1--??                                              
'Typhloscolecidae'                                                              
22-?---?1-121--1--------1(12)?-??-11111--111-111-21221---2211--2?-1-111--1-1-1  
(12)111--1----12221--222?1????--------?21-?11????????2?2222?312121-711-122--221-
---2?(56)??114-1-22?1-----1-1--1-11-1-1--2112?1---1---1---------2-?1---------1?1
--?1----?1?-??-??1-----?--???--?-?---1---?                                      
'Uncispionidae'                                                                 
22-?---?1-121--1--------?11-??-11111--111-111-24--1---2211--3?-1-111--1-1-12111-
-2111-(12)(12)2(12)2212?1-1????---------?----??????---2?111--4213222111-11---1-2
121-2?1??113-1-1--2(12)1(24)131-1--1-11-1-1--2121?23231---1---------2-?1--------
-1?1--?1----?2????-??1-----?--???--?-?---211??                                  
'Xerobdellidae'                                                                 
1242?5??1-121--222------?1?-??-1111222311-111-2?--1---2311-----1-112(56)11-1-11-
-1--1----11--1--22213?(12)??---------1---112?????2?1-??1------1----1-11---1-1---
-1--------1-----------------1----1--1---?------------------2-12?211??-??1?23?221
21(12)?21?11???1-----2?32221?221---1--??                                        
'Yndolaciidae'                                                                  
22-?---?1-121--1--------?11-??-11111--111-111-21(12)21---2111--4?-1-111--1-1-11-
-1--1----12231--2?2?1????--------121-?11?????---2?2(12)2(12)24121222111-121--211
----2?(23)??114-1-2311-----1-1--1-11-1-1--1---?1---1---2(12)1???????2-?1--------
-1?1--?1----???-??-??1-----?--???--?-?---1---?                                  
;

END;
BEGIN ASSUMPTIONS;
OPTIONS DEFTYPE=unord PolyTCount=MINSTEPS;
TYPESET * untitled = unord: 1-271;

WTSET * untitled = 1: 1-271;

END;
